# Supplementary material for: Modeling RET-Rearranged Non-Small Cell Lung Cancer (NSCLC): Generation of Lung Progenitor Cells (LPCs) from Patient-Derived Induced Pluripotent Stem Cells (iPSCs)
Source: Cells. 2023 Dec 15;12(24):2847. doi: 10.3390/cells12242847 (PMC10742233; doi:10.3390/cells12242847)
Supplement: Supplementary file 1 [file cells-12-02847-s001.zip]

Archive with 1 entries (1 files):
- cells-2734079-supplementary.pdf
